# Supplementary material for: STATegra, a comprehensive multi-omics dataset of B-cell differentiation in mouse
Source: Sci Data. 2019 Oct 31;6:256. doi: 10.1038/s41597-019-0202-7 (PMC6823427; doi:10.1038/s41597-019-0202-7)
Supplement: Supplementary file 2 — Supplementary file S2. [file 41597_2019_202_MOESM2_ESM.xlsx]

## Sheet: QC_miRNAseq
BioSample	Experiment	MBases	MBytes	Run	SRA_Sample	Sample_Name	time	transfection	BioProject	LibraryLayout	LoadDate	SRA_Study	cell_line	Per base sequence quality	Per sequence quality scores	Per base sequence content	Per base GC content	Per sequence GC content	Per base N content	Sequence Length Distribution	Sequence Duplication Levels	Overrepresented sequences	Kmer Content
SAMN04295835	SRX1452151	769	502	SRR2960444	SRS1179927	GSM1954385	0h	control	PRJNA304106	SINGLE	2015-11-25	SRP066660	B3	1	1	1	-1	0	1	1	-1	-1	-1
SAMN04295835	SRX1452151	818	558	SRR2960445	SRS1179927	GSM1954385	0h	control	PRJNA304106	SINGLE	2015-11-25	SRP066660	B3	1	1	1	-1	-1	1	1	-1	-1	-1
SAMN04295836	SRX1452152	832	531	SRR2960446	SRS1179926	GSM1954386	0h	control	PRJNA304106	SINGLE	2015-11-25	SRP066660	B3	1	1	1	-1	-1	1	1	-1	-1	-1
SAMN04295836	SRX1452152	951	624	SRR2960447	SRS1179926	GSM1954386	0h	control	PRJNA304106	SINGLE	2015-11-25	SRP066660	B3	1	1	1	-1	0	1	1	-1	-1	-1
SAMN04295837	SRX1452153	923	605	SRR2960448	SRS1179925	GSM1954387	0h	control	PRJNA304106	SINGLE	2015-11-25	SRP066660	B3	1	1	1	-1	0	1	1	-1	-1	-1
SAMN04295838	SRX1452154	795	533	SRR2960449	SRS1179924	GSM1954388	2h	control	PRJNA304106	SINGLE	2015-11-25	SRP066660	B3	1	1	1	-1	-1	1	1	-1	-1	-1
SAMN04295839	SRX1452155	830	557	SRR2960450	SRS1179923	GSM1954389	2h	control	PRJNA304106	SINGLE	2015-11-25	SRP066660	B3	1	1	1	-1	0	1	1	-1	-1	-1
SAMN04295840	SRX1452156	709	496	SRR2960451	SRS1179922	GSM1954390	2h	control	PRJNA304106	SINGLE	2015-11-25	SRP066660	B3	1	1	1	-1	0	1	1	-1	-1	-1
SAMN04295841	SRX1452157	984	646	SRR2960452	SRS1179921	GSM1954391	6h	control	PRJNA304106	SINGLE	2015-11-25	SRP066660	B3	1	1	1	-1	0	1	1	-1	-1	-1
SAMN04295842	SRX1452158	889	597	SRR2960453	SRS1179920	GSM1954392	6h	control	PRJNA304106	SINGLE	2015-11-25	SRP066660	B3	1	1	1	-1	-1	1	1	-1	-1	-1
SAMN04295843	SRX1452159	983	651	SRR2960454	SRS1179919	GSM1954393	6h	control	PRJNA304106	SINGLE	2015-11-25	SRP066660	B3	1	1	1	-1	-1	1	1	-1	-1	-1
SAMN04295844	SRX1452160	815	546	SRR2960455	SRS1179917	GSM1954394	12h	control	PRJNA304106	SINGLE	2015-11-25	SRP066660	B3	1	1	1	-1	0	1	1	-1	-1	-1
SAMN04295845	SRX1452161	783	467	SRR2960456	SRS1179918	GSM1954395	12h	control	PRJNA304106	SINGLE	2015-11-25	SRP066660	B3	1	1	1	-1	0	1	1	-1	-1	-1
SAMN04295846	SRX1452162	867	580	SRR2960457	SRS1179915	GSM1954396	12h	control	PRJNA304106	SINGLE	2015-11-25	SRP066660	B3	1	1	1	-1	0	1	1	-1	-1	-1
SAMN04295847	SRX1452163	738	497	SRR2960458	SRS1179916	GSM1954397	18h	control	PRJNA304106	SINGLE	2015-11-25	SRP066660	B3	1	1	1	-1	0	1	1	-1	-1	-1
SAMN04295848	SRX1452164	751	504	SRR2960459	SRS1179913	GSM1954398	18h	control	PRJNA304106	SINGLE	2015-11-25	SRP066660	B3	1	1	1	-1	0	1	1	-1	-1	-1
SAMN04295849	SRX1452165	708	474	SRR2960460	SRS1179914	GSM1954399	18h	control	PRJNA304106	SINGLE	2015-11-25	SRP066660	B3	1	0	1	-1	0	1	1	-1	-1	-1
SAMN04295850	SRX1452166	744	493	SRR2960461	SRS1179911	GSM1954400	24h	control	PRJNA304106	SINGLE	2015-11-25	SRP066660	B3	1	1	1	-1	0	1	1	-1	-1	-1
SAMN04295851	SRX1452167	1012	663	SRR2960462	SRS1179912	GSM1954401	24h	control	PRJNA304106	SINGLE	2015-11-25	SRP066660	B3	1	1	1	-1	0	1	1	-1	-1	-1
SAMN04295851	SRX1452167	858	565	SRR2960463	SRS1179912	GSM1954401	24h	control	PRJNA304106	SINGLE	2015-11-25	SRP066660	B3	1	0	1	-1	0	1	1	-1	-1	-1
SAMN04295852	SRX1452168	1010	655	SRR2960464	SRS1179910	GSM1954402	24h	control	PRJNA304106	SINGLE	2015-11-25	SRP066660	B3	1	1	1	-1	-1	1	1	-1	-1	-1
SAMN04295852	SRX1452168	919	626	SRR2960465	SRS1179910	GSM1954402	24h	control	PRJNA304106	SINGLE	2015-11-25	SRP066660	B3	1	0	1	-1	-1	1	1	-1	-1	-1
SAMN04295853	SRX1452169	700	451	SRR2960466	SRS1179909	GSM1954403	0h	inducible Ikaros	PRJNA304106	SINGLE	2015-11-25	SRP066660	B3	1	1	1	-1	-1	1	1	-1	-1	-1
SAMN04295853	SRX1452169	875	566	SRR2960467	SRS1179909	GSM1954403	0h	inducible Ikaros	PRJNA304106	SINGLE	2015-11-25	SRP066660	B3	1	0	1	-1	-1	1	1	-1	-1	-1
SAMN04295854	SRX1452170	840	538	SRR2960468	SRS1179907	GSM1954404	0h	inducible Ikaros	PRJNA304106	SINGLE	2015-11-25	SRP066660	B3	1	1	1	-1	0	1	1	-1	-1	-1
SAMN04295826	SRX1452171	821	541	SRR2960469	SRS1179908	GSM1954405	0h	inducible Ikaros	PRJNA304106	SINGLE	2015-11-25	SRP066660	B3	1	1	1	-1	0	1	1	-1	-1	-1
SAMN04295827	SRX1452172	870	580	SRR2960470	SRS1179906	GSM1954406	2h	inducible Ikaros	PRJNA304106	SINGLE	2015-11-25	SRP066660	B3	1	1	1	-1	1	1	1	-1	-1	-1
SAMN04295829	SRX1452173	820	531	SRR2960471	SRS1179905	GSM1954407	2h	inducible Ikaros	PRJNA304106	SINGLE	2015-11-25	SRP066660	B3	1	1	1	-1	0	1	1	-1	-1	-1
SAMN04295830	SRX1452174	784	529	SRR2960472	SRS1179904	GSM1954408	2h	inducible Ikaros	PRJNA304106	SINGLE	2015-11-25	SRP066660	B3	1	1	1	-1	-1	1	1	-1	-1	-1
SAMN04295831	SRX1452175	863	583	SRR2960473	SRS1179903	GSM1954409	6h	inducible Ikaros	PRJNA304106	SINGLE	2015-11-25	SRP066660	B3	1	1	1	-1	0	1	1	-1	-1	-1
SAMN04295832	SRX1452176	933	606	SRR2960474	SRS1179902	GSM1954410	6h	inducible Ikaros	PRJNA304106	SINGLE	2015-11-25	SRP066660	B3	1	1	1	-1	0	1	1	-1	-1	-1
SAMN04295833	SRX1452177	1017	668	SRR2960475	SRS1179900	GSM1954411	6h	inducible Ikaros	PRJNA304106	SINGLE	2015-11-25	SRP066660	B3	1	1	1	-1	1	1	1	-1	-1	-1
SAMN04295833	SRX1452177	810	557	SRR2960476	SRS1179900	GSM1954411	6h	inducible Ikaros	PRJNA304106	SINGLE	2015-11-25	SRP066660	B3	1	1	1	-1	0	1	1	-1	-1	-1
SAMN04295834	SRX1452178	1220	808	SRR2960477	SRS1179901	GSM1954412	12h	inducible Ikaros	PRJNA304106	SINGLE	2015-11-25	SRP066660	B3	1	1	0	-1	0	1	1	-1	-1	-1
SAMN04295818	SRX1452179	750	501	SRR2960478	SRS1179899	GSM1954413	12h	inducible Ikaros	PRJNA304106	SINGLE	2015-11-25	SRP066660	B3	1	1	1	-1	0	1	1	-1	-1	-1
SAMN04295818	SRX1452179	723	480	SRR2960479	SRS1179899	GSM1954413	12h	inducible Ikaros	PRJNA304106	SINGLE	2015-11-25	SRP066660	B3	1	1	0	-1	0	1	1	-1	-1	-1
SAMN04295819	SRX1452180	1281	883	SRR2960480	SRS1179898	GSM1954414	12h	inducible Ikaros	PRJNA304106	SINGLE	2015-11-25	SRP066660	B3	1	1	1	-1	0	1	1	-1	-1	-1
SAMN04295820	SRX1452181	863	579	SRR2960481	SRS1179897	GSM1954415	18h	inducible Ikaros	PRJNA304106	SINGLE	2015-11-25	SRP066660	B3	1	1	1	-1	-1	1	1	-1	-1	-1
SAMN04295821	SRX1452182	920	615	SRR2960482	SRS1179896	GSM1954416	18h	inducible Ikaros	PRJNA304106	SINGLE	2015-11-25	SRP066660	B3	1	1	1	-1	0	1	1	-1	-1	-1
SAMN04295822	SRX1452183	997	648	SRR2960483	SRS1179895	GSM1954417	18h	inducible Ikaros	PRJNA304106	SINGLE	2015-11-25	SRP066660	B3	1	1	1	-1	0	1	1	-1	-1	-1
SAMN04295823	SRX1452184	817	554	SRR2960484	SRS1179894	GSM1954418	24h	inducible Ikaros	PRJNA304106	SINGLE	2015-11-25	SRP066660	B3	1	1	1	-1	0	1	1	-1	-1	-1
SAMN04295824	SRX1452185	854	561	SRR2960485	SRS1179892	GSM1954419	24h	inducible Ikaros	PRJNA304106	SINGLE	2015-11-25	SRP066660	B3	1	1	1	-1	0	1	1	-1	-1	-1
SAMN04295825	SRX1452186	974	649	SRR2960486	SRS1179893	GSM1954420	24h	inducible Ikaros	PRJNA304106	SINGLE	2015-11-25	SRP066660	B3	1	1	1	-1	0	1	1	-1	-1	-1
