# Supplementary material for: STATegra, a comprehensive multi-omics dataset of B-cell differentiation in mouse
Source: Sci Data. 2019 Oct 31;6:256. doi: 10.1038/s41597-019-0202-7 (PMC6823427; doi:10.1038/s41597-019-0202-7)
Supplement: Supplementary file 3 — Supplementary file S3. [file 41597_2019_202_MOESM3_ESM.xlsx]

## Sheet: QC_Metabolomics
Metabolite	Internal Standard	RSD
Pyruvic acid	pyruvic acid 13C version	0.121505		From GC_MS_prepro			QC samples used:
Succinic acid	succinic acid 13C version	0.019168
Glyceric acid	glyceric acid m/z 294 13C version	0.0605349					quality control sample 01	1358FZU_0000_QC_B1.D
Fumaric acid	fumaric acid 13C version	0.0647595					quality control sample 02	1358FZU_0000_QC_C1.D
Malic acid	malic acid 13C version	0.0660851					quality control sample 06	1358FZU_0000_QC_H1.D
Cysteine	cysteine 13C version	0.0670506					quality control sample 07	1358FZU_0000_QC_I1.D
Alpha ketoglutaric acid	alpha ketoglutaric acid 13C version	0.0280775					quality control sample 08	1358FZU_0000_QC_J1.D
Phosphoethanolamine m/z 414	phosphoethanolamine m/z 416 13C version	0.0667144					quality control sample 10	1358FZU_0000_QC_L1.D
Glyceric acid 3-phosphate	glyceric acid 3-phosphate 13C version	0.788251
Citric acid m/z 273	citric acid m/z 278 13C version	0.146384
Glucose	glucose 13C version	0.277417
Mannitol	mannitol 13C version	0.0215758
Myo-inositol	myo-inositol m/z 308 13C version	0.0127881
Glucose 6-phosphate	glucose 6-phosphate 13C version	0.111329
Adenosine	adenosine 13C version	0.521814
Lactic acid	13C alpha-ketoglutaric acid	0.0852444
Thymine	13C glucose	0.560948
Cytosine	13C phosphoethanolamine	0.860264
Ribose 5-phosphate	13C phosphoethanolamine	1.05638
Fructose	13C alpha-ketoglutaric acid	0.0856508
Guanine	13C phosphoethanolamine	1.06507
Cholesterol	13C phosphoethanolamine	0.334206
L-alanine	L-alanine-13C	0.0444807		FROM LC_MS_prepro_final_jw			QC samples used:
L-valine	Val13C	0.0453955
L-leucine	L-leucine-13C	0.0539427
L-isoleucine	L-isoleucine-13C	0.0518299					1358BZU_0001QC_B1
L-proline	L-proline-13C	0.0437861					1358BZU_0001QC_C1
L-serine	L-Serine-13C	0.0219786					1358BZU_0001QC_D1
L-threonine	L-threonine-13C	0.0142775					1358BZU_0001QC_E1
L-glutamic acid	L-glutamic acid-13C	0.0191113					1358BZU_0001QC_I1
L-phenylalanine	L-phenylalanine-13C	0.0666662					1358BZU_0001QC_J1
L-asparagine	L-Asparagine-13C	0.0163907					1358BZU_0001QC_K1
L-glutamine	L-Glutamine-13C	0.0403695					1358BZU_0001QC_L1
L-Lysine	L-lysine-13C	0.0119747
L-tyrosine	Tyr13C	0.0198215
L-tryptophan	Trp13C	0.0288928
L-glycine	Glycine-13C	0.0130887
L-methionine	Met13C	0.032214
Beta-alanine	L-alanine-13C	0.0472336
L-pipecolic acid	L-Histidine-13C	0.0923698
L-histidine	L-Histidine-13C	0.0508043
L-4-hydroxyproline	Asn_13C	0.0452189
taurine	Asn_13C	0.0184343
glycylglycine	Asn_13C	0.0186189
L-arginine	Arg13C	0.0473688
L-homoserine	L-homoserine-13C	0.111258
L-aspartic acid	L-asparctic acid-13C	0.0269282
ethanolamine	ethanolamine-13C	0.08184
L-methionine sulfoxide	Met13C	0.123027
gamma-aminobutyric acid	gamma-aminobutyric acid-13C	0.0290673
L-2-aminoadipic acid	L-2-aminoadipic acid-13C	0.119074
L-alpha-aminobutyric acid	L-alpha-aminobutyric acid-13C	0.0726987
Ornithine	Ornithine-13C	0.110997
5-hydroxy-L-tryptophan	Trp13C	0.141377
putrescine	putrescine-13C	0.0332883
methyldopa	Met13C	0.12082
Spermidine	spermine13C	0.102128
Spermine	spermine13C	0.0893042
